# Supplementary material for: Phenotypic and Genotypic Spectrum of Early-Onset Developmental and Epileptic Encephalopathies—Data from a Romanian Cohort
Source: Genes (Basel). 2022 Jul 15;13(7):1253. doi: 10.3390/genes13071253 (PMC9322987; doi:10.3390/genes13071253)
Supplement: Supplementary file 1 [file genes-13-01253-s001.zip]

Archive with 1 entries (1 files):
- genes-1740262-supplementary.pdf
